# Supplementary material for: An Ideal Intervention for Cancer-Related Fatigue: Qualitative Findings from Patients, Community Partners, and Healthcare Providers
Source: Curr Oncol. 2024 Jul 30;31(8):4357–68. doi: 10.3390/curroncol31080325 (PMC11353202; doi:10.3390/curroncol31080325)
Supplement: Supplementary file 1 [file curroncol-31-00325-s001.zip]

Archive with 1 entries (1 files):
- curroncol-3112731-supplementary.pdf
